# Supplementary material for: Optimized measurements of separations and angles between intra-molecular fluorescent markers
Source: Nat Commun. 2015 Oct 16;0:8621. doi: 10.1038/ncomms9621 (PMC4634324; doi:10.1038/ncomms9621)
Supplement: Supplementary Software — Python (python.org) code for the maximum likelihood estimation of position and orientation of fixed dipole emitters positioned close to the coverslip and imaged close to the design focal plane onto an EMCCD camera in a TIRF microscopy experiment (Methods). To this end, the theoretical point spread function is fitted to experimental intensity distributions. To speed up fitting, an accurate analytical approximation to the theoretical point spread function is used (Methods, Supplementary Figs. 10 and 11). The maximum likelihood estimates of the parameters are returned along with their theoretical uncertainties. For details, see the readme file enclosed with the Supplementary Software. [file ncomms9621-s2.zip › SupplementarySoftware/data.txt]

1.256921799778376226e+03 2.462381357567859141e+03 2.495305717298508171e+03 3.665089197314648573e+03 2.522676585007788162e+03 4.665574863099046524e+03 3.625988048532426092e+03 3.569249366568318692e+03 3.145642485102203409e+03 2.057255557616925216e+03 1.438509287125285027e+03 2.404597803589888827e+03
2.275295666581505429e+03 1.693966440070361614e+03 2.828776124567848456e+03 4.595979074965516702e+03 3.997895666599571541e+03 3.444634380710624100e+03 4.347946845429303721e+03 5.659512491698929807e+03 5.128608588494160358e+03 3.000534099946300557e+03 2.961763692497343072e+03 1.323876999265784889e+03
2.864856971861694092e+03 4.166796639129348478e+03 3.707268875124093483e+03 4.219805143048652099e+03 3.763088235649428952e+03 6.128937568082457801e+03 5.439987596828943424e+03 6.207104803046656343e+03 5.086102590162763590e+03 4.763438244226368624e+03 3.067635513221952351e+03 4.083413265931459136e+03
4.051847740409802554e+03 5.815618077996959073e+03 4.030790787682570226e+03 3.772920557596843537e+03 4.567382586292672386e+03 3.163034098855954198e+03 3.134550967746937204e+03 4.893403174995331028e+03 6.017039966509290025e+03 6.456150048744842024e+03 3.987265572681856611e+03 3.876290070409203963e+03
5.067694032385224091e+03 3.467426849425991350e+03 5.257923849667017748e+03 4.955196608344750530e+03 4.504459272092387437e+03 4.881511638032480732e+03 2.886721515091336641e+03 4.952234942705380490e+03 4.837299664032086184e+03 4.888090710563215907e+03 6.361363375445821475e+03 4.388551496622042578e+03
4.145687772928413324e+03 5.309423566006544206e+03 4.942070672176636435e+03 5.867807768646776822e+03 4.525819992960549826e+03 2.673459526408974398e+03 3.059206430109057237e+03 3.987165954140502890e+03 5.099758552317711292e+03 3.904723764475010285e+03 5.465243972775929251e+03 4.184258094190721749e+03
4.346687995079500979e+03 4.525418883852165891e+03 4.991397815428251306e+03 4.647242526690843988e+03 4.185475954714922409e+03 5.233680742878439560e+03 4.879849588511938236e+03 3.399221627729943066e+03 4.971403210721536198e+03 6.103009017205483360e+03 4.938792029834745335e+03 3.794013763439927970e+03
3.183286556656539233e+03 5.208103179497999008e+03 6.543726911714502421e+03 6.508599070758312337e+03 5.819989778255318924e+03 5.563421984002028694e+03 7.134738748118266813e+03 7.693442951404316773e+03 5.860988950471983117e+03 4.535886489558989524e+03 5.008879256328436895e+03 3.541023807624877918e+03
4.328507723264488959e+03 4.026981319899150094e+03 7.311034943980499520e+03 9.104533988845321801e+03 6.903231996110762339e+03 5.473605238612757603e+03 4.991601527312503094e+03 5.440360110247668672e+03 5.867331766379569672e+03 4.994598178071216353e+03 4.658968668201917353e+03 3.824266532560561245e+03
2.862822213253718019e+03 5.091751843500743234e+03 4.863732244670894943e+03 4.959386572203176001e+03 5.463025273997766817e+03 7.164002765978842035e+03 7.039182672918725075e+03 5.946799554728289877e+03 5.070409127313148019e+03 4.439700922293657641e+03 4.170773099376438040e+03 2.198360150914148107e+03
2.196135099152972543e+03 4.087825699711887864e+03 5.019536118930443990e+03 4.535552772630371692e+03 5.709219275155338437e+03 5.990558214229425175e+03 7.315712578364244109e+03 5.183786885404192617e+03 6.004824364026621879e+03 3.605216658991947952e+03 2.426840730128988071e+03 1.902783854619459589e+03
9.872483002710712299e+02 4.329711668502615794e+03 4.249357719333471323e+03 3.512136345208685270e+03 3.607133901734087885e+03 4.707149005869357097e+03 5.102018855397884181e+03 2.926600429785361030e+03 2.350892717556497246e+03 1.271221629899969003e+03 2.446715496727663322e+03 2.290695589739606930e+03
